# Supplementary material for: Assessing the benefits of using mate-pairs to resolve repeats in de novo short-read prokaryotic assemblies
Source: BMC Bioinformatics. 2011 Apr 13;12:95. doi: 10.1186/1471-2105-12-95 (PMC3103447; doi:10.1186/1471-2105-12-95)
Supplement: Additional file 1 — A list of the 391 genomes used in the study, along with their identifiers. The 360 genome subset of these that are discussed in the Results subsection regarding simulated comparison of 'tuned' vs standard mate-pair libraries are each marked with an asterisk (*). [file 1471-2105-12-95-S1.CSV]

NC_008009	Acidobacteria bacterium Ellin345*
NC_005966	Acinetobacter sp ADP1*
NC_008260	Alcanivorax borkumensis SK2*
NC_008340	Alkalilimnicola ehrlichei MLHE-1*
NC_007413	Anabaena variabilis ATCC 29413
NC_007760	Anaeromyxobacter dehalogenans 2CP-C*
NC_004842	Anaplasma marginale St Maries*
NC_007797	Anaplasma phagocytophilum HZ*
NC_000918	Aquifex aeolicus*
NC_000917	Archaeoglobus fulgidus*
NC_007716	Aster yellows witches-broom phytoplasma AYWB*
NC_007530	Bacillus anthracis Ames 0581*
NC_003997	Bacillus anthracis Ames*
NC_005945	Bacillus anthracis str Sterne*
NC_003909	Bacillus cereus ATCC 10987*
NC_004722	Bacillus cereus ATCC14579*
NC_006274	Bacillus cereus ZK*
NC_006582	Bacillus clausii KSM-K16*
NC_002570	Bacillus halodurans*
NC_006322	Bacillus licheniformis DSM 13*
NC_000964	Bacillus subtilis*
NC_005957	Bacillus thuringiensis konkukian*
NC_003228	Bacteroides fragilis NCTC 9434*
NC_006347	Bacteroides fragilis YCH46*
NC_004663	Bacteroides thetaiotaomicron VPI-5482*
NC_005956	Bartonella henselae Houston-1*
NC_005955	Bartonella quintana Toulouse*
NC_005363	Bdellovibrio bacteriovorus*
NC_004307	Bifidobacterium longum*
NC_002927	Bordetella bronchiseptica*
NC_002928	Bordetella parapertussis*
NC_002929	Bordetella pertussis
NC_004463	Bradyrhizobium japonicum
NC_006932	Brucella abortus 9-941*
NC_006933	Brucella abortus 9-941*
NC_007618	Brucella melitensis biovar Abortus*
NC_007624	Brucella melitensis biovar Abortus*
NC_003317	Brucella melitensis*
NC_003318	Brucella melitensis*
NC_004310	Brucella suis 1330*
NC_004311	Brucella suis 1330*
NC_004061	Buchnera aphidicola Sg*
NC_004545	Buchnera aphidicola*
NC_002528	Buchnera sp*
NC_007509	Burkholderia 383*
NC_007510	Burkholderia 383*
NC_007511	Burkholderia 383*
NC_008060	Burkholderia cenocepacia AU 1054*
NC_008061	Burkholderia cenocepacia AU 1054*
NC_008062	Burkholderia cenocepacia AU 1054*
NC_008390	Burkholderia cepacia AMMD*
NC_008391	Burkholderia cepacia AMMD*
NC_008392	Burkholderia cepacia AMMD*
NC_006348	Burkholderia mallei ATCC 23344*
NC_006349	Burkholderia mallei ATCC 23344*
NC_007434	Burkholderia pseudomallei 1710b*
NC_007435	Burkholderia pseudomallei 1710b*
NC_006350	Burkholderia pseudomallei K96243*
NC_006351	Burkholderia pseudomallei K96243*
NC_007650	Burkholderia thailandensis E264*
NC_007651	Burkholderia thailandensis E264*
NC_007951	Burkholderia xenovorans LB400*
NC_007952	Burkholderia xenovorans LB400*
NC_007953	Burkholderia xenovorans LB400*
NC_003912	Campylobacter jejuni RM1221*
NC_002163	Campylobacter jejuni*
NC_005061	Candidatus Blochmannia floridanus*
NC_007292	Candidatus Blochmannia pennsylvanicus BPEN*
NC_007205	Candidatus Pelagibacter ubique HTCC1062*
NC_007503	Carboxydothermus hydrogenoformans Z-2901*
NC_002696	Caulobacter crescentus*
NC_002620	Chlamydia muridarum*
NC_007429	Chlamydia trachomatis A HAR-13*
NC_000117	Chlamydia trachomatis*
NC_004552	Chlamydophila abortus S26 3*
NC_003361	Chlamydophila caviae*
NC_007899	Chlamydophila felis Fe C-56*
NC_002179	Chlamydophila pneumoniae AR39*
NC_000922	Chlamydophila pneumoniae CWL029*
NC_002491	Chlamydophila pneumoniae J138*
NC_005043	Chlamydophila pneumoniae TW 183*
NC_007514	Chlorobium chlorochromatii CaD3*
NC_002932	Chlorobium tepidum TLS*
NC_005085	Chromobacterium violaceum*
NC_007963	Chromohalobacter salexigens DSM 3043*
NC_003030	Clostridium acetobutylicum*
NC_008261	Clostridium perfringens ATCC 13124*
NC_008262	Clostridium perfringens SM101*
NC_008265	Clostridium perfringens SM101*
NC_003366	Clostridium perfringens*
NC_004557	Clostridium tetani E88*
NC_003910	Colwellia psychrerythraea 34H*
NC_002935	Corynebacterium diphtheriae*
NC_004369	Corynebacterium efficiens YS-314*
NC_006958	Corynebacterium glutamicum ATCC 13032 Bielefeld*
NC_003450	Corynebacterium glutamicum ATCC 13032 Kitasato*
NC_007164	Corynebacterium jeikeium K411*
NC_002971	Coxiella burnetii*
NC_007775	Cyanobacteria bacterium Yellowstone A-Prime*
NC_007776	Cyanobacteria bacterium Yellowstone B-Prime*
NC_008255	Cytophaga hutchinsonii ATCC 33406*
NC_007298	Dechloromonas aromatica RCB*
NC_007356	Dehalococcoides CBDB1*
NC_002936	Dehalococcoides ethenogenes 195*
NC_008025	Deinococcus geothermalis DSM 11300*
NC_001263	Deinococcus radiodurans*
NC_001264	Deinococcus radiodurans*
NC_007907	Desulfitobacterium hafniense Y51*
NC_006138	Desulfotalea psychrophila LSv54*
NC_007519	Desulfovibrio desulfuricans G20*
NC_002937	Desulfovibrio vulgaris Hildenborough*
NC_007354	Ehrlichia canis Jake*
NC_007799	Ehrlichia chaffeensis Arkansas*
NC_006831	Ehrlichia ruminantium Gardel*
NC_005295	Ehrlichia ruminantium Welgevonden*
NC_006832	Ehrlichia ruminantium str Welgevonden*
NC_004668	Enterococcus faecalis V583*
NC_004547	Erwinia carotovora atroseptica SCRI1043*
NC_007722	Erythrobacter litoralis HTCC2594*
NC_008253	Escherichia coli 536*
NC_004431	Escherichia coli CFT073*
NC_000913	Escherichia coli K12*
NC_002695	Escherichia coli O157H7
NC_002655	Escherichia coli O157H7 EDL933
NC_007946	Escherichia coli UTI89*
AC_000091	Escherichia coli W3110*
NC_008245	Francisella tularensis FSC 198*
NC_007880	Francisella tularensis holarctica*
NC_006570	Francisella tularensis tularensis*
NC_007777	Frankia CcI3*
NC_008278	Frankia alni ACN14a*
NC_003454	Fusobacterium nucleatum*
NC_006510	Geobacillus kaustophilus HTA426*
NC_007517	Geobacter metallireducens GS-15*
NC_002939	Geobacter sulfurreducens*
NC_005125	Gloeobacter violaceus*
NC_006677	Gluconobacter oxydans 621H*
NC_008343	Granulobacter bethesdensis CGDNIH1*
NC_000907	Haemophilus influenzae*
NC_008309	Haemophilus somnus 129PT*
NC_007645	Hahella chejuensis KCTC 2396*
NC_006396	Haloarcula marismortui ATCC 43049*
NC_006397	Haloarcula marismortui ATCC 43049*
NC_002607	Halobacterium sp*
NC_008212	Haloquadratum walsbyi*
NC_008229	Helicobacter acinonychis Sheeba*
NC_004917	Helicobacter hepaticus*
NC_000915	Helicobacter pylori 26695*
NC_008086	Helicobacter pylori HPAG1*
NC_000921	Helicobacter pylori J99*
NC_008358	Hyphomonas neptunium ATCC 15444*
NC_006512	Idiomarina loihiensis L2TR*
NC_007802	Jannaschia CCS1*
NC_008054	Lactobacillus delbrueckii bulgaricus*
NC_005362	Lactobacillus johnsonii NCC 533*
NC_004567	Lactobacillus plantarum*
NC_007576	Lactobacillus sakei 23K*
NC_007929	Lactobacillus salivarius UCC118*
NC_002662	Lactococcus lactis*
NC_008011	Lawsonia intracellularis PHE MN1-00*
NC_006369	Legionella pneumophila Lens*
NC_006368	Legionella pneumophila Paris*
NC_002942	Legionella pneumophila Philadelphia 1*
NC_006087	Leifsonia xyli xyli CTCB0*
NC_005823	Leptospira interrogans serovar Copenhageni
NC_005824	Leptospira interrogans serovar Copenhageni
NC_004342	Leptospira interrogans serovar Lai
NC_004343	Leptospira interrogans serovar Lai
NC_003212	Listeria innocua*
NC_002973	Listeria monocytogenes 4b F2365*
NC_003210	Listeria monocytogenes*
NC_007626	Magnetospirillum magneticum AMB-1*
NC_006300	Mannheimia succiniciproducens MBEL55E*
NC_008347	Maricaulis maris MCS10*
NC_006055	Mesoplasma florum L1*
NC_008254	Mesorhizobium BNC1*
NC_002678	Mesorhizobium loti*
NC_000916	Methanobacterium thermoautotrophicum*
NC_007955	Methanococcoides burtonii DSM 6242*
NC_000909	Methanococcus jannaschii*
NC_001732	Methanococcus jannaschii*
NC_001733	Methanococcus jannaschii*
NC_005791	Methanococcus maripaludis S2*
NC_003551	Methanopyrus kandleri*
NC_003552	Methanosarcina acetivorans
NC_007355	Methanosarcina barkeri fusaro
NC_003901	Methanosarcina mazei*
NC_007681	Methanosphaera stadtmanae*
NC_007796	Methanospirillum hungatei JF-1*
NC_007947	Methylobacillus flagellatus KT*
NC_002977	Methylococcus capsulatus Bath*
NC_007644	Moorella thermoacetica ATCC 39073*
NC_008146	Mycobacterium MCS*
NC_002944	Mycobacterium avium paratuberculosis*
NC_002945	Mycobacterium bovis*
NC_002677	Mycobacterium leprae*
NC_002755	Mycobacterium tuberculosis CDC1551*
NC_000962	Mycobacterium tuberculosis H37Rv*
NC_007633	Mycoplasma capricolum ATCC 27343*
NC_004829	Mycoplasma gallisepticum*
NC_000908	Mycoplasma genitalium*
NC_006360	Mycoplasma hyopneumoniae 232*
NC_007332	Mycoplasma hyopneumoniae 7448*
NC_007295	Mycoplasma hyopneumoniae J*
NC_006908	Mycoplasma mobile 163K*
NC_005364	Mycoplasma mycoides*
NC_004432	Mycoplasma penetrans*
NC_000912	Mycoplasma pneumoniae*
NC_002771	Mycoplasma pulmonis*
NC_007294	Mycoplasma synoviae 53*
NC_008095	Myxococcus xanthus DK 1622*
NC_003272	NC_004663 Nostoc sp
NC_005213	Nanoarchaeum equitans*
NC_007426	Natronomonas pharaonis*
NC_002946	Neisseria gonorrhoeae FA 1090*
NC_003112	Neisseria meningitidis MC58
NC_003116	Neisseria meningitidis Z2491
NC_007798	Neorickettsia sennetsu Miyayama*
NC_007964	Nitrobacter hamburgensis X14*
NC_007406	Nitrobacter winogradskyi Nb-255*
NC_007484	Nitrosococcus oceani ATCC 19707*
NC_004757	Nitrosomonas europaea*
NC_008344	Nitrosomonas eutropha C71*
NC_007614	Nitrosospira multiformis ATCC 25196*
NC_006361	Nocardia farcinica IFM10152*
NC_007794	Novosphingobium aromaticivorans DSM 12444*
NC_004193	Oceanobacillus iheyensis*
NC_005303	Onion yellows phytoplasma*
NC_005861	Parachlamydia sp UWE25
NC_002663	Pasteurella multocida*
NC_007498	Pelobacter carbinolicus*
NC_007512	Pelodictyon luteolum DSM 273*
NC_006370	Photobacterium profundum SS9*
NC_006371	Photobacterium profundum SS9*
NC_005126	Photorhabdus luminescens
NC_005877	Picrophilus torridus DSM 9790*
NC_005027	Pirellula sp*
NC_007948	Polaromonas JS666*
NC_002950	Porphyromonas gingivalis W83*
NC_005042	Prochlorococcus marinus CCMP1375*
NC_005072	Prochlorococcus marinus MED4*
NC_007577	Prochlorococcus marinus MIT 9312*
NC_005071	Prochlorococcus marinus MIT9313*
NC_007335	Prochlorococcus marinus NATL2A*
NC_006085	Propionibacterium acnes KPA171202*
NC_008228	Pseudoalteromonas atlantica T6c*
NC_007481	Pseudoalteromonas haloplanktis TAC125*
NC_007482	Pseudoalteromonas haloplanktis TAC125*
NC_008463	Pseudomonas aeruginosa UCBPP-PA14*
NC_002516	Pseudomonas aeruginosa*
NC_008027	Pseudomonas entomophila L48
NC_004129	Pseudomonas fluorescens Pf-5*
NC_007492	Pseudomonas fluorescens PfO-1*
NC_002947	Pseudomonas putida KT2440*
NC_005773	Pseudomonas syringae phaseolicola 1448A*
NC_007005	Pseudomonas syringae pv B728a
NC_004578	Pseudomonas syringae tomato DC3000*
NC_007204	Psychrobacter arcticum 273-4
NC_007969	Psychrobacter cryohalolentis K5*
NC_003364	Pyrobaculum aerophilum*
NC_000868	Pyrococcus abyssi*
NC_003413	Pyrococcus furiosus*
NC_000961	Pyrococcus horikoshii*
NC_008313	Ralstonia eutropha H16*
NC_007347	Ralstonia eutropha JMP134*
NC_007348	Ralstonia eutropha JMP134*
NC_007973	Ralstonia metallidurans CH34*
NC_007974	Ralstonia metallidurans CH34*
NC_003295	Ralstonia solanacearum*
NC_007761	Rhizobium etli CFN 42*
NC_007493	Rhodobacter sphaeroides 2 4 1*
NC_007494	Rhodobacter sphaeroides 2 4 1*
NC_007908	Rhodoferax ferrireducens T118*
NC_008435	Rhodopseudomonas palustris BisA53*
NC_007925	Rhodopseudomonas palustris BisB18
NC_007958	Rhodopseudomonas palustris BisB5*
NC_005296	Rhodopseudomonas palustris CGA009*
NC_007778	Rhodopseudomonas palustris HaA2*
NC_007643	Rhodospirillum rubrum ATCC 11170*
NC_007940	Rickettsia bellii RML369-C*
NC_003103	Rickettsia conorii*
NC_007109	Rickettsia felis URRWXCal2*
NC_000963	Rickettsia prowazekii*
NC_006142	Rickettsia typhi wilmington*
NC_008209	Roseobacter denitrificans OCh 114*
NC_008148	Rubrobacter xylanophilus DSM 9941*
NC_007912	Saccharophagus degradans 2-40*
NC_007677	Salinibacter ruber DSM 13855*
NC_006905	Salmonella enterica Choleraesuis*
NC_006511	Salmonella enterica Paratypi ATCC 9150*
NC_003198	Salmonella typhi*
NC_003197	Salmonella typhimurium LT2*
NC_008321	Shewanella MR-4*
NC_008322	Shewanella MR-7*
NC_007954	Shewanella denitrificans OS217*
NC_008345	Shewanella frigidimarina NCIMB 400*
NC_004347	Shewanella oneidensis*
NC_007613	Shigella boydii Sb227
NC_007606	Shigella dysenteriae
NC_004337	Shigella flexneri 2a
NC_004741	Shigella flexneri 2a 2457T
NC_008258	Shigella flexneri 5 8401
NC_007384	Shigella sonnei Ss046
NC_008044	Silicibacter TM1040*
NC_003047	Sinorhizobium meliloti*
NC_007712	Sodalis glossinidius morsitans
NC_008048	Sphingopyxis alaskensis RB2256*
NC_002951	Staphylococcus aureus COL*
NC_003923	Staphylococcus aureus MW2*
NC_002758	Staphylococcus aureus Mu50*
NC_002745	Staphylococcus aureus N315*
NC_007622	Staphylococcus aureus RF122*
NC_007793	Staphylococcus aureus USA300*
NC_002952	Staphylococcus aureus aureus MRSA252*
NC_002953	Staphylococcus aureus aureus MSSA476*
NC_004461	Staphylococcus epidermidis ATCC 12228*
NC_002976	Staphylococcus epidermidis RP62A*
NC_007168	Staphylococcus haemolyticus*
NC_007350	Staphylococcus saprophyticus*
NC_004116	Streptococcus agalactiae 2603*
NC_007432	Streptococcus agalactiae A909*
NC_004368	Streptococcus agalactiae NEM316*
NC_004350	Streptococcus mutans*
NC_003098	Streptococcus pneumoniae R6*
NC_002737	Streptococcus pyogenes M1 GAS*
NC_008022	Streptococcus pyogenes MGAS10270*
NC_006086	Streptococcus pyogenes MGAS10394*
NC_008024	Streptococcus pyogenes MGAS10750*
NC_008023	Streptococcus pyogenes MGAS2096*
NC_004070	Streptococcus pyogenes MGAS315*
NC_007296	Streptococcus pyogenes MGAS6180*
NC_003485	Streptococcus pyogenes MGAS8232*
NC_008021	Streptococcus pyogenes MGAS9429*
NC_004606	Streptococcus pyogenes SSI-1*
NC_006449	Streptococcus thermophilus CNRZ1066*
NC_006448	Streptococcus thermophilus LMG 18311*
NC_007181	Sulfolobus acidocaldarius DSM 639*
NC_002754	Sulfolobus solfataricus
NC_003106	Sulfolobus tokodaii*
NC_006177	Symbiobacterium thermophilum IAM14863*
NC_008319	Synechococcus CC9311*
NC_007516	Synechococcus CC9605*
NC_007513	Synechococcus CC9902*
NC_006576	Synechococcus elongatus PCC 6301*
NC_007604	Synechococcus elongatus PCC 7942*
NC_005070	Synechococcus sp WH8102*
NC_000911	Synechocystis PCC6803*
NC_008346	Syntrophomonas wolfei Goettingen*
NC_007759	Syntrophus aciditrophicus SB*
NC_003869	Thermoanaerobacter tengcongensis*
NC_007333	Thermobifida fusca YX*
NC_006624	Thermococcus kodakaraensis KOD1*
NC_002578	Thermoplasma acidophilum*
NC_002689	Thermoplasma volcanium*
NC_004113	Thermosynechococcus elongatus*
NC_000853	Thermotoga maritima*
NC_005835	Thermus thermophilus HB27*
NC_006461	Thermus thermophilus HB8*
NC_007404	Thiobacillus denitrificans ATCC 25259*
NC_007520	Thiomicrospira crunogena XCL-2*
NC_007575	Thiomicrospira denitrificans ATCC 33889*
NC_002967	Treponema denticola ATCC 35405*
NC_000919	Treponema pallidum*
NC_008312	Trichodesmium erythraeum IMS101
NC_004551	Tropheryma whipplei TW08 27*
NC_004572	Tropheryma whipplei Twist*
NC_002162	Ureaplasma urealyticum*
NC_004603	Vibrio parahaemolyticus*
NC_004605	Vibrio parahaemolyticus*
NC_004460	Vibrio vulnificus CMCP6*
NC_005139	Vibrio vulnificus YJ016*
NC_005140	Vibrio vulnificus YJ016*
NC_004344	Wigglesworthia brevipalpis*
NC_006833	Wolbachia endosymbiont of Brugia malayi TRS*
NC_002978	Wolbachia endosymbiont of Drosophila melanogaster*
NC_005090	Wolinella succinogenes*
NC_007086	Xanthomonas campestris 8004*
NC_007508	Xanthomonas campestris vesicatoria 85-10*
NC_003902	Xanthomonas campestris*
NC_003919	Xanthomonas citri*
NC_006834	Xanthomonas oryzae KACC10331
NC_007705	Xanthomonas oryzae MAFF 311018
NC_004556	Xylella fastidiosa Temecula1*
NC_002488	Xylella fastidiosa*
NC_008150	Yersinia pestis Antiqua*
NC_003143	Yersinia pestis CO92*
NC_004088	Yersinia pestis KIM*
NC_008149	Yersinia pestis Nepal516*
NC_005810	Yersinia pestis biovar Mediaevails*
NC_006155	Yersinia pseudotuberculosis IP32953*
NC_006526	Zymomonas mobilis ZM4*
